# Supplementary material for: Characterization of the small Arabidopsis thaliana GTPase and ADP-ribosylation factor-like 2 protein TITAN 5
Source: J Cell Sci. 2024 Aug 14;137(15):jcs262315. doi: 10.1242/jcs.262315 (PMC11361645; doi:10.1242/jcs.262315)
Supplement: Table S1. Primer list. [file joces-137-262315-TableS1.xlsx]

## Sheet: Suppl. Table S1
Table S1. Primer list.
Primer name	Primer sequence	Purpose	Origin
T5T30Nf	GATAATTCTGGGAAGAACACGATTGTTCTGAAA	Cloning of TTN5T30N st CDS	this study
T5T30Nr	TTTCAGAACAATCGTGTTCTTCCCAGAATTATC	Cloning of TTN5T30N st CDS	this study
TQ70Lf	TGGGATGTTGGTGGGCTAAAGACTATAAGATCG	Cloning of TTN5Q70L st CDS	this study
T5Q70Lr	CGATCTTATAGTCTTTAGCCCACCAACATCCCA	Cloning of TTN5Q70L st CDS	this study
TITAN5 nter B1	ggggacaagtttgtacaaaaaagcaggctttATGGGACTGTTAAGCATAA	Cloning of pDONR207:TTN5 st	this study
TITAN5 stop B2	ggggaccactttgtacaagaaagctgggtTTAGTCAAGCATGTAAATC	Cloning of pDONR207:TTN5 st	this study
TTN5 intron1 fwd	CGTACATTATCATGTTGTGCT	Verification of ttn5-1 T-DNA insertion	this study
pDAP101 LB1	GCCTTTTCAGAAATGGATAAATAGCCTTGCTTCC	Verification of ttn5-1 T-DNA insertion	-
TTN5_F_SalI	aggagtgtcgacTCATGGGACTGTTAAGCATAATC	Cloning of pGEX4T:TTN5 st	this study
TTN5_R_NotI	aggagtgcggccgcTTAGTCAAGCATGTAAATCCTG	Cloning of pGEX4T:TTN5 st	this study
